# Supplementary material for: A Simulation-Based Clinical Nursing Education Framework for a Low-Resource Setting: A Multimethod Study
Source: Healthcare (Basel). 2022 Aug 28;10(9):1639. doi: 10.3390/healthcare10091639 (PMC9498921; doi:10.3390/healthcare10091639)
Supplement: Supplementary file 1 [file healthcare-10-01639-s001.zip]

Archive with 1 entries (1 files):
- healthcare-1847340-supplementary.pdf
